# Supplementary material for: A Multidimensional and Integrated Rehabilitation Approach (A.M.I.R.A.) for Infants at Risk of Cerebral Palsy and Other Neurodevelopmental Disabilities
Source: Children (Basel). 2025 Jul 30;12(8):1003. doi: 10.3390/children12081003 (PMC12384761; doi:10.3390/children12081003)
Supplement: Supplementary file 1 [file children-12-01003-s001.zip]

Archive with 7 entries (7 files):
- Table S1 - Experiences – Emotions – Motivations.pdf
- Table S2 - Behavioral and Emotional Self-Regulation Function Chart.pdf
- Table S3 - Visual Function Chart.pdf
- Table S4 - Postural-Motor Function Chart.pdf
- Table S5 - Manipulative-Praxic Function Chart.pdf
- Table S6 - Interaction-Communication Function Chart.pdf
- Table S7 - Cognitive Function Chart.pdf
